# Supplementary material for: Linc-NSC affects cell differentiation, apoptosis and proliferation in mouse neural stem cells and embryonic stem cells in vitro and in vivo
Source: Cell Mol Life Sci. 2024 Apr 14;81(1):182. doi: 10.1007/s00018-024-05224-0 (PMC11016521; doi:10.1007/s00018-024-05224-0)
Supplement: Supplementary file 2 — Supplementary file2 (XLSX 10 KB) [file 18_2024_5224_MOESM2_ESM.xlsx]

## Sheet: Sheet1
Primer	primer sequences(F)	primer sequences(R)
B-Actin	ACTATCGGCAATGAGCGGTTCC	CTGTGTTGGCATAGAGGTCTTTACG
Lin-NSC	GGAAGTGAGGAGAGGGCTATT	CATGATGTCTGTGTGTAGCTGA
Sox2	CATGGGCTCTGTGGTCAAGT	CCTACTCTCCTCTTTTTGCAC
OCT-4	TTGGGCTAGAGAAGGATGTGGTT	GGAAAAGGGACTGAGTAGAGTGTGG
Map2	TCCTGTCCTTCTTTCCCTCGT	TGAAACTTGGAGCACACAGCA
S100b	ACAACGAGCTCTCTCACTTCC	CTGGAAGTCACACTCCCCATC
